# Supplementary material for: Study of the Relationship between Leaf Color Formation and Anthocyanin Metabolism among Different Purple Pakchoi Lines
Source: Molecules. 2020 Oct 19;25(20):4809. doi: 10.3390/molecules25204809 (PMC7594020; doi:10.3390/molecules25204809)
Supplement: Supplementary file 1 [file molecules-25-04809-s001.zip]

Archive with 4 entries (4 files):
- Table S1  Relative content and composition of anthocyanins in four purple pakchoi lines.docx
- Table S2  List of gene-specific primers used for qRT-PCR validation.docx
- Figure S1. Chemical structures of cyanidin 3-trans-(feruloyl)diglucoside-5-(malonyl)glucoside.docx
- Figure S2. Chemical structures of Cyanidin 3-diglucoside-5-(malonyl)glucoside.docx
